# Supplementary material for: Sarcoptic mange in wild quichua porcupines (Coendou quichua Thomas, 1899) in Colombia
Source: Int J Parasitol Parasites Wildl. 2018 Feb 15;7(1):95–8. doi: 10.1016/j.ijppaw.2018.02.002 (PMC6032029; doi:10.1016/j.ijppaw.2018.02.002)
Supplement: Data Profile [file mmc1.xml]

<?xml version="1.0" encoding="UTF-8" standalone="no"?><data:data><datasets><author>v.gonzalez@uq.edu.au</author><type>0</type><dataset><value>3</value><reason>Other (please explain)</reason><comments>The article being submitted for publication is a Case Report. All Methods data and Results produced are being made available in the text.</comments></dataset></datasets></data:data>
